# Supplementary material for: Methylation-specific, universal, and highly sensitive identification of ctDNA in prostate cancer by multiplex droplet digital PCR
Source: PLoS One. 2026 Jan 29;21(1):e0340786. doi: 10.1371/journal.pone.0340786 (PMC12854444; doi:10.1371/journal.pone.0340786)
Supplement: S1 Table — (XLSX) [file pone.0340786.s001.xlsx]

## Sheet: Supplementary Table 1
	S1 Table
	Number of samples included in the biomarker discovery analysis using Infinium HumanMethylation450K BeadChip array data. Tissue data from The Cancer Genome Atlas (TCGA – April 2020) and blood cells data from two GEO studies were used.
	Study ID	Normal Tissue	Cancer Tissue	Sample type
	PRAD	50	503	solid tissue
	BLCA	21		solid tissue
	BRCA	96		solid tissue
	CESC	3		solid tissue
	CHOL	9		solid tissue
	COAD	37		solid tissue
	ESCA	16		solid tissue
	GBM	2		solid tissue
	HNSC	50		solid tissue
	KIRC	160		solid tissue
	KIRP	45		solid tissue
	LIHC	50		solid tissue
	LUAD	32		solid tissue
	LUSC	42		solid tissue
	PCPG	3		solid tissue
	PAAD	10		solid tissue
	READ	7		solid tissue
	SARC	4		solid tissue
	SKCM	2		solid tissue
	STAD	2		solid tissue
	THCA	56		solid tissue
	THYM	2		solid tissue
	UCEC	46		solid tissue
	GSE67393	117		Peripheral blood
	GSE121192	16		Peripheral blood monocytes
	Non-prostate non-cancer samples	828
	Non-cancer samples	878
	Total samples	1381
