# Supplementary material for: Methylation-specific, universal, and highly sensitive identification of ctDNA in prostate cancer by multiplex droplet digital PCR
Source: PLoS One. 2026 Jan 29;21(1):e0340786. doi: 10.1371/journal.pone.0340786 (PMC12854444; doi:10.1371/journal.pone.0340786)
Supplement: S2 Table — (XLSX) [file pone.0340786.s002.xlsx]

## Sheet: Supplementary Table 2
	S2 Table.
	Differentially methylated CpGs in prostate versus other tissues.
	ProbeID	chr	pos	Islands_Name	Relation_to_Island	Distance.to.TSS	Nearest.Refseq	Nearest.Gene.Name	Nearest.Gene.Alias	Gene.Type	rest.mean	prad.mean	Diff
	cg15515265	chr1	2828198	chr1:2827785-2828294	Island	-109847	NM_080431	ACTRT2	ARPM2|ARPT2|Arp-T2|HARPM2	protein-coding	0.881442	0.209701	0.67174
	cg15622619	chr1	2828135	chr1:2827785-2828294	Island	-109910	NM_080431	ACTRT2	ARPM2|ARPT2|Arp-T2|HARPM2	protein-coding	0.840063	0.241096	0.598967
	cg19591080	chrX	39868677	chrX:39864525-39869106	Island	88041	NM_001123383	BCOR	ANOP2|MAA2|MCOPS2	protein-coding	0.248294	0.782626	0.534332
	cg01790002	chr7	27283545	chr7:27283408-27283614	Island	1382	NM_001989	EVX1	-	protein-coding	0.117958	0.834939	0.716981
	cg02225599	chr7	27143252	chr7:27143181-27143479	Island	-859	NM_006735	HOXA2	HOX1K	protein-coding	0.245484	0.796461	0.550978
	cg08483376	chr7	27285136	chr7:27284639-27286237	Island	2973	NM_001989	EVX1	-	protein-coding	0.10135	0.750148	0.648798
	cg22964918	chr7	27286075	chr7:27284639-27286237	Island	3912	NM_001989	EVX1	-	protein-coding	0.0452929	0.762681	0.717388
	cg21082028	chr17	46659993	chr17:46658948-46660003	Island	-2685	NR_029608	MIR10A	MIRN10A|hsa-mir-10a|miRNA10A|mir-10a	miscRNA	0.234551	0.87897	0.64442
	cg22674699	chr2	176987918	chr2:176986424-176988291	Island	506	NM_014213	HOXD9	HOX4|HOX4C|Hox-4.3|Hox-5.2	protein-coding	0.108601	0.791623	0.683022
	cg05224741	chr6	10422322	chr6:10422321-10422648	Island	-2526	NM_001032280	TFAP2A	AP-2|AP-2alpha|AP2TF|BOFS|TFAP2	protein-coding	0.156693	0.779096	0.622403
	cg09323727	chr2	176936436	chr2:176936246-176936809	Island	12253	NM_001080458	EVX2	EVX-2	protein-coding	0.241173	0.881565	0.640392
	cg25718467	chr15	37172509	chr15:37172473-37173018	Island	6224	NR_024264	LOC145845	-	miscRNA	0.216918	0.85863	0.641713
	cg11528328	chr21	36041683	chr21:36041305-36043224	Island	-4	NM_053277	CLIC6	CLIC1L	protein-coding	0.240011	0.857969	0.617958
	cg00459623	chr2	176936581	chr2:176936246-176936809	Island	12108	NM_001080458	EVX2	EVX-2	protein-coding	0.0835021	0.837355	0.753853
	cg24324815	chr10	21783445	chr10:21783198-21786420	Island	2124	NR_031736	MIR1915	MIRN1915|hsa-mir-1915	miscRNA	0.223769	0.829731	0.605962
	cg14236662	chr2	176988284	chr2:176986424-176988291	Island	872	NM_014213	HOXD9	HOX4|HOX4C|Hox-4.3|Hox-5.2	protein-coding	0.17023	0.828269	0.658039
	cg00674679	chr2	176931680	chr2:176931575-176932663	Island	17009	NM_001080458	EVX2	EVX-2	protein-coding	0.220688	0.825163	0.604475
	cg07802350	chr2	176956573	chr2:176956504-176956707	Island	-958	NM_000523	HOXD13	BDE|BDSD|HOX4I|SPD	protein-coding	0.0870095	0.814905	0.727896
	cg18448949	chr2	176993089	chr2:176992950-176993186	Island	-1332	NM_001199746	HOXD8	HOX4|HOX4E|HOX5.4	protein-coding	0.217265	0.811605	0.59434
	cg13677149	chr7	27284789	chr7:27284639-27286237	Island	2626	NM_001989	EVX1	-	protein-coding	0.200378	0.805627	0.605249
	cg20272979	chr15	41787780	chr15:41785616-41788539	Island	1725	NM_002220	ITPKA	IP3-3KA|IP3KA	protein-coding	0.226088	0.801955	0.575867
	cg07124687	chr6	28956332	chr6:28956106-28956578	Island	16704	NM_001010877	ZNF311	zf31	protein-coding	0.220271	0.801849	0.581578
	cg24879782	chr2	19561482	chr2:19560963-19561650	Island	-3111	NM_145260	OSR1	ODD	protein-coding	0.224435	0.800107	0.575672
	cg04809453	chr16	1030383	chr16:1029878-1035327	Island	934	NM_022773	LMF1	C16orf26|HMFN1876|JFP11|TMEM112|TMEM112A	protein-coding	0.197224	0.797792	0.600568
	cg18803104	chr6	28956324	chr6:28956106-28956578	Island	16712	NM_001010877	ZNF311	zf31	protein-coding	0.247304	0.797379	0.550075
	cg24452128	chr6	10390919	chr6:10390888-10391098	Island	-21631	NR_033910	LOC100130275	-	miscRNA	0.178849	0.792644	0.613796
	cg15822765	chr6	28956387	chr6:28956106-28956578	Island	16649	NM_001010877	ZNF311	zf31	protein-coding	0.227716	0.791946	0.56423
	cg25953239	chr2	176982342	chr2:176982107-176982402	Island	851	NM_002148	HOXD10	HOX4|HOX4D|HOX4E|Hox-4.4	protein-coding	0.198424	0.789888	0.591464
	cg09765089	chr7	27291346	chr7:27291119-27292197	Island	9183	NM_001989	EVX1	-	protein-coding	0.146847	0.788535	0.641688
	cg22541735	chr2	176988203	chr2:176986424-176988291	Island	791	NM_014213	HOXD9	HOX4|HOX4C|Hox-4.3|Hox-5.2	protein-coding	0.0803908	0.78813	0.707739
	cg00793935	chr2	234847769	chr2:234847647-234847857	Island	21727	NM_024080	TRPM8	LTRPC6|TRPP8	protein-coding	0.179123	0.785021	0.605897
	cg04293085	chr20	4202378	chr20:4202148-4202765	Island	27280	NM_000678	ADRA1D	ADRA1|ADRA1A|ADRA1R|ALPHA1|DAR|dJ779E11.2	protein-coding	0.207791	0.781993	0.574201
	cg04528477	chr2	176932458	chr2:176931575-176932663	Island	16231	NM_001080458	EVX2	EVX-2	protein-coding	0.219876	0.780601	0.560725
	cg18588323	chr15	51385891	chr15:51385861-51387203	Island	11581	NM_207381	TNFAIP8L3	-	protein-coding	0.224362	0.77992	0.555557
	cg05404698	chr6	28956247	chr6:28956106-28956578	Island	16789	NM_001010877	ZNF311	zf31	protein-coding	0.164939	0.777233	0.612294
	cg06523224	chr15	83953883	chr15:83951980-83953930	Island	-416	NM_001717	BNC1	BNC|BSN1|HsT19447	protein-coding	0.157811	0.774981	0.61717
	cg02245004	chr15	76634887	chr15:76632262-76635515	Island	5741	NM_145805	ISL2	-	protein-coding	0.152736	0.774164	0.621428
	cg08607018	chr19	31842873	chr19:31839635-31843049	Island	-2684	NM_020856	TSHZ3	TSH3|ZNF537	protein-coding	0.22915	0.771698	0.542548
	cg24000814	chr3	184301730	chr3:184301117-184302134	Island	22144	NM_004443	EPHB3	ETK2|HEK2|TYRO6	protein-coding	0.134997	0.768435	0.633438
	cg00035316	chr2	176993017	chr2:176992950-176993186	Island	-1404	NM_001199746	HOXD8	HOX4|HOX4E|HOX5.4	protein-coding	0.235196	0.763013	0.527817
	cg10418524	chr2	176956678	chr2:176956504-176956707	Island	-853	NM_000523	HOXD13	BDE|BDSD|HOX4I|SPD	protein-coding	0.0882625	0.762612	0.67435
	cg09556826	chr6	28956259	chr6:28956106-28956578	Island	16777	NM_001010877	ZNF311	zf31	protein-coding	0.190415	0.762033	0.571618
	cg10795659	chr5	72415998	chr5:72415611-72416766	Island	-389	NM_001161342	TMEM171	PRP2	protein-coding	0.219404	0.761681	0.542277
	cg10659805	chr7	96631680	chr7:96631383-96631800	Island	-3609	NM_005222	DLX6	-	protein-coding	0.203424	0.755572	0.552148
	cg00400827	chr16	29230046	chr16:29229952-29230176	Island	-83561	NR_002939	SNX29P2	RUNDC2C	pseudo	0.793215	0.241792	0.551423
	cg04757389	chr19	5250655	chr19:5250458-5250668	Island	90158	NM_002850	PTPRS	PTPSIGMA	protein-coding	0.80786	0.228872	0.578988
	cg13706784	chr16	1014975	chr16:1014739-1014976	Island	6008	NM_022773	LMF1	C16orf26|HMFN1876|JFP11|TMEM112|TMEM112A	protein-coding	0.798956	0.208283	0.590673
	cg06430465	chr16	1014935	chr16:1014739-1014976	Island	6048	NM_022773	LMF1	C16orf26|HMFN1876|JFP11|TMEM112|TMEM112A	protein-coding	0.834667	0.179147	0.65552
	cg10244976	chr16	1014818	chr16:1014739-1014976	Island	6165	NM_022773	LMF1	C16orf26|HMFN1876|JFP11|TMEM112|TMEM112A	protein-coding	0.750211	0.0902528	0.659958
