# Supplementary material for: Methylation-specific, universal, and highly sensitive identification of ctDNA in prostate cancer by multiplex droplet digital PCR
Source: PLoS One. 2026 Jan 29;21(1):e0340786. doi: 10.1371/journal.pone.0340786 (PMC12854444; doi:10.1371/journal.pone.0340786)
Supplement: S3 Table — (XLSX) [file pone.0340786.s003.xlsx]

## Sheet: Supplementary Table 3
	S3 Table.
	Selected CpG islands located in proximity of eight genes and containing two or more CpGs with a prostate tissue specific methylation profile.
	ProbeID	chr	pos	Islands_Name	Relation_to_Island	Distance.to.TSS	Nearest.Refseq	Nearest.Gene.Name	Nearest.Gene.Alias	Gene.Type	rest.mean	prad.mean	Diff
	cg10244976	chr16	1014818	chr16:1014739-1014976	Island	6165	NM_022773	LMF1	C16orf26|HMFN1876|JFP11|TMEM112|TMEM112A	protein-coding	0.750211	0.0902528	0.659958
	cg06430465	chr16	1014935	chr16:1014739-1014976	Island	6048	NM_022773	LMF1	C16orf26|HMFN1876|JFP11|TMEM112|TMEM112A	protein-coding	0.834667	0.179147	0.65552
	cg13706784	chr16	1014975	chr16:1014739-1014976	Island	6008	NM_022773	LMF1	C16orf26|HMFN1876|JFP11|TMEM112|TMEM112A	protein-coding	0.798956	0.208283	0.590673
	cg15622619	chr1	2828135	chr1:2827785-2828294	Island	-109910	NM_080431	ACTRT2	ARPM2|ARPT2|Arp-T2|HARPM2	protein-coding	0.840063	0.241096	0.598967
	cg15515265	chr1	2828198	chr1:2827785-2828294	Island	-109847	NM_080431	ACTRT2	ARPM2|ARPT2|Arp-T2|HARPM2	protein-coding	0.881442	0.209701	0.67174
	cg13677149	chr7	27284789	chr7:27284639-27286237	Island	2626	NM_001989	EVX1	-	protein-coding	0.200378	0.805627	0.605249
	cg08483376	chr7	27285136	chr7:27284639-27286237	Island	2973	NM_001989	EVX1	-	protein-coding	0.10135	0.750148	0.648798
	cg22964918	chr7	27286075	chr7:27284639-27286237	Island	3912	NM_001989	EVX1	-	protein-coding	0.0452929	0.762681	0.717388
	cg05404698	chr6	28956247	chr6:28956106-28956578	Island	16789	NM_001010877	ZNF311	zf31	protein-coding	0.164939	0.777233	0.612294
	cg09556826	chr6	28956259	chr6:28956106-28956578	Island	16777	NM_001010877	ZNF311	zf31	protein-coding	0.190415	0.762033	0.571618
	cg18803104	chr6	28956324	chr6:28956106-28956578	Island	16712	NM_001010877	ZNF311	zf31	protein-coding	0.247304	0.797379	0.550075
	cg07124687	chr6	28956332	chr6:28956106-28956578	Island	16704	NM_001010877	ZNF311	zf31	protein-coding	0.220271	0.801849	0.581578
	cg15822765	chr6	28956387	chr6:28956106-28956578	Island	16649	NM_001010877	ZNF311	zf31	protein-coding	0.227716	0.791946	0.56423
	cg00674679	chr2	176931680	chr2:176931575-176932663	Island	17009	NM_001080458	EVX2	EVX-2	protein-coding	0.220688	0.825163	0.604475
	cg04528477	chr2	176932458	chr2:176931575-176932663	Island	16231	NM_001080458	EVX2	EVX-2	protein-coding	0.219876	0.780601	0.560725
	cg09323727	chr2	176936436	chr2:176936246-176936809	Island	12253	NM_001080458	EVX2	EVX-2	protein-coding	0.241173	0.881565	0.640392
	cg00459623	chr2	176936581	chr2:176936246-176936809	Island	12108	NM_001080458	EVX2	EVX-2	protein-coding	0.0835021	0.837355	0.753853
	cg07802350	chr2	176956573	chr2:176956504-176956707	Island	-958	NM_000523	HOXD13	BDE|BDSD|HOX4I|SPD	protein-coding	0.0870095	0.814905	0.727896
	cg10418524	chr2	176956678	chr2:176956504-176956707	Island	-853	NM_000523	HOXD13	BDE|BDSD|HOX4I|SPD	protein-coding	0.0882625	0.762612	0.67435
	cg22674699	chr2	176987918	chr2:176986424-176988291	Island	506	NM_014213	HOXD9	HOX4|HOX4C|Hox-4.3|Hox-5.2	protein-coding	0.108601	0.791623	0.683022
	cg22541735	chr2	176988203	chr2:176986424-176988291	Island	791	NM_014213	HOXD9	HOX4|HOX4C|Hox-4.3|Hox-5.2	protein-coding	0.0803908	0.78813	0.707739
	cg14236662	chr2	176988284	chr2:176986424-176988291	Island	872	NM_014213	HOXD9	HOX4|HOX4C|Hox-4.3|Hox-5.2	protein-coding	0.17023	0.828269	0.658039
	cg00035316	chr2	176993017	chr2:176992950-176993186	Island	-1404	NM_001199746	HOXD8	HOX4|HOX4E|HOX5.4	protein-coding	0.235196	0.763013	0.527817
	cg18448949	chr2	176993089	chr2:176992950-176993186	Island	-1332	NM_001199746	HOXD8	HOX4|HOX4E|HOX5.4	protein-coding	0.217265	0.811605	0.59434
