# Supplementary material for: Methylation-specific, universal, and highly sensitive identification of ctDNA in prostate cancer by multiplex droplet digital PCR
Source: PLoS One. 2026 Jan 29;21(1):e0340786. doi: 10.1371/journal.pone.0340786 (PMC12854444; doi:10.1371/journal.pone.0340786)
Supplement: S4 Table — (XLSX) [file pone.0340786.s004.xlsx]

## Sheet: Supplementary Table 4
	S4 Table.
	Information of primers and probes used in the multiplex ddPCR assay.
	ACTRT2 assay targeting hypomethylated DNA: CpG dinucleotides are in bold, C's not methylated in blue.
	DOCK2, EVX1, HAPLN3 and HOXD13 assay targeting hypermethylated DNA: CpG dinucleotides are in bold, methylated C's in red.
	Assay	Primer/probe	Manufacturer	Fluorophor/ Quencher	Sequence	Final conc./ uM	Fragment length/ bp	Reference
	ACTRT2	Forward primer	IDT		GATAGTGGGTGAGAAATGTTGGTGT	0.416667	84	This paper
		Reverse primer	IDT		TTCAACACAAAAAAAACAACCACCAC	0.416667
		Probe (reverse)	IDT	5' ROX NHS/3' IBRQ	CATCCCATCCACCAACACCATTCA	0.208333
	ALB	Forward primer	LGC Biosearch		GGGATGGAAAGAATTTTATGTT	0.416667		* Garrigou et al. 2016
		Reverse primer	LGC Biosearch		AAACAAACTAACCCCAAATTCT	0.416667
		Probe	Applied biosystems	3' VIC/5' MGBNFQ	AGGGTTTTTATAATTTA	0.416667
	DOCK2	Forward primer	IDT		GATTTGTAGGTAGCGCGTTTTG	0.416667	85	This paper
		Reverse primer	IDT		CGAAACAAATAACGAAAAAACCGCGAAC	0.416667
		Probe	IDT	5' ATTO590 /3' IBRQ	TCGCGTCGTCGGTTTCGTAGT	0.208333
	EVX1	Forward primer	IDT		AAGGGGTCGTCGGTTGGTTGT	0.416667	76	This paper
		Reverse primer	IDT		CGAAACTAACTAAATCCCGAAACCG	0.416667
		Probe	IDT	5' Cy5.5/3' IBRQ	CGGTTTTATGACGTTCGTGGGGTT	0.208333
	HAPLN3	Forward primer	IDT		AGTCGTCGAGGAGTTGTTTGG	0.416667	72	This paper
		Reverse primer	IDT		GACCCGCACACAACCCCAAAAAC	0.416667
		Probe	IDT	5' Cy5/TAO/3' IBRQ	CGGTACGTGGTTTAGGGGTCGT	0.208333
	HOXD13	Forward primer	IDT		CGGGAGTGTTTTCGATTTGGGT	0.416667	81	This paper
		Reverse primer	IDT		CCCGACGCCGTTCTCAAAATC	0.416667
		Probe	IDT	5' 6-FAM/ZEN/3' IBFQ	CGCGGGTTTTTTTTCGATTCGTAG	0.208333
	* Garrigou S, Perkins G, Garlan F, Normand C, Didelot A, Le Corre D et al., A Study of Hypermethylated Circulating Tumor DNA as a Universal Colorectal Cancer Biomarker. Clin Chem. 2016 Aug;62(8):1129-39
